# Supplementary material for: Functions of SMC2 in the Development of Zebrafish Liver
Source: Biomedicines. 2021 Sep 16;9(9):1240. doi: 10.3390/biomedicines9091240 (PMC8465584; doi:10.3390/biomedicines9091240)
Supplement: Supplementary file 1 [file biomedicines-09-01240-s001.zip]

Archive with 1 entries (1 files):
- biomedicines-1360272-supplementary.pdf
